# Supplementary material for: TCA Cycle and Fatty Acids Oxidation Reflect Early Cardiorenal Damage in Normoalbuminuric Subjects with Controlled Hypertension
Source: Antioxidants (Basel). 2021 Jul 9;10(7):1100. doi: 10.3390/antiox10071100 (PMC8301016; doi:10.3390/antiox10071100)
Supplement: Supplementary file 1 [file antioxidants-10-01100-s001.zip]

Archive with 4 entries (4 files):
- 0001.jpg
- 0002.jpg
- 0003.jpg
- 0004.jpg
